# Supplementary material for: Confounding Effect of Undergraduate Semester–Driven “Academic" Internet Searches on the Ability to Detect True Disease Seasonality in Google Trends Data: Fourier Filter Method Development and Demonstration
Source: JMIR Infodemiology. 2022 Jul 19;2(2):e34464. doi: 10.2196/34464 (PMC9987186; doi:10.2196/34464)
Supplement: Multimedia Appendix 2 [file infodemiology_v2i2e34464_app2.zip]

Archive with 2 entries (2 files):
- Timber_Gillis_Scott_Garrison_supplementary_code.R
- __MACOSX/._Timber_Gillis_Scott_Garrison_supplementary_code.R
