# Supplementary material for: Confounding Effect of Undergraduate Semester–Driven “Academic" Internet Searches on the Ability to Detect True Disease Seasonality in Google Trends Data: Fourier Filter Method Development and Demonstration
Source: JMIR Infodemiology. 2022 Jul 19;2(2):e34464. doi: 10.2196/34464 (PMC9987186; doi:10.2196/34464)
Supplement: Multimedia Appendix 2 [file infodemiology_v2i2e34464_app2.zip › Timber_Gillis_Scott_Garrison_supplementary_code.R]

#Timber Gillis & Dr. Scott Garrison (corresponding author; sgarriso@ualberta.ca)
#Frequency Fingerprint Filter; developed for R (version 4.0.2) within the Rstudio interactive development environment (version 1.4.1106)
#Code written using functions contained within the tidyverse package (version 1.3.0)
#Note; excess of warnings produced by converting between time and frequency domain, iFFT function drops imaginary component and returns 'error', this is expected
rm(list = ls(all = T))
require(tidyverse)

#Functions used in analysis
load_function <- function(x){
  #Weekly, five year data
  #First three rows downloaded raw from Google Trends does not have any data as of Oct. 27, 2021
  read_csv(file = x, skip = 3, col_names = c("Week", "Prop"), col_types = cols(Week = col_date(), Prop = col_double()))
}

processing_function <- function(x){
  #Low-pass filter designed to eliminate noise and very high frequency periodicity in the dataset
  f <- fft(x$Prop) #Generates FFT series
  
  period <- tibble(spec = f, frequency = as.numeric(seq(from = 0, to = 1, length.out = length(x$Prop)))) #Assigns harmonic frequency series to FFT output
  
  period <-
    period %>%  
    mutate(spec = if_else(condition = between(frequency, 0.2, 0.8), true = 0*spec, false = spec)) #Filters out data between frequency of 0.2 and 0.8 (FFT is two-tailed)
  
  table <- tibble(Prop = as.numeric(fft(period$spec, inverse = T)/length(period$spec)), Week = x$Week) #Back-transforms data to time domain post-low pass filtering
  return(table)
} 

fft_function <- function(x){
  
  tibble_f <- 
    #Returns complex Fourier coefficients and their corresponding frequency 
    tibble(spec = as.complex(fft(x$Prop)), frequency = as.numeric(seq(from = 0, to = 1, length.out = length(x$Prop)))) %>% 
    #Returns magnitude and phase at each frequency 
    mutate(magnitude = abs(spec), phase = atan(Im(spec)/Re(spec))) %>% 
    #If Re(spec) = 0, then phase = Na, therefore I replace Na with 0s here (artifact of low-pass filter)
    mutate(phase = replace_na(phase, 0))
  
  return(tibble_f)
  
  
}

filtering_function <- function(x){

#Function used in optimize algorithm
sumSqMin <- function(par, data) {
    #Function used in filtering_function 
    with(data, sum((Real_Test - Real_Control*par)^2 + (Imaginary_Test - Imaginary_Control*par)^2))
  }
  
df <-
    x %>% 
    select(frequency, magnitude, spec) %>% 
    #Breaking FFT term for control and test terms into their imaginary and real components
    mutate(Real_Test = Re(spec), Imaginary_Test = Im(spec),
           Real_Control = Re(fft.control$spec), Imaginary_Control = Im(fft.control$spec)) %>% 
    select(Real_Test, Imaginary_Test, Real_Control, Imaginary_Control)
  
  #Optimize algorithm in R minimizes sums of squares given the equation within sumSqMin;
  #with(data, sum((Real_Test - Real_Control*par)^2 + (Imaginary_Test - Imaginary_Control*par)^2))
  optim.result <- optimize(f = sumSqMin, data = df, lower = 0, upper = 2, tol = 0.0001)
  reduction_prop <- optim.result$minimum   
  
  fingerprint <- 
    fft.control %>% 
    #Real and imaginary components scaled via the above optimize result for the control term
    mutate(Re_reduced = Re(spec)*reduction_prop,
           Im_reduced = Im(spec)*reduction_prop) %>% 
    #Returns a complex value from scaled real and imaginary components
    mutate(spec_reduced = complex(real = Re_reduced, imaginary = Im_reduced)) %>% 
    pull(spec_reduced)
  
  filtered_fft <-
    x %>%  
    #Subtraction of Fourier coefficients, filtering step
    bind_cols(control = fingerprint) %>% 
    mutate(filtered_spec = spec-control) %>% 
    select(filtered_spec) %>% 
    #Returns reduction coefficient for every term
    mutate(reduction_coefficient = reduction_prop)
  
  
  return(filtered_fft)  
}

backtransform <- function(x, y){
  m <- mean(y$OG_Prop)
  
  x <-
    x %>% 
    #Back-transforms filtered data into the time domain, reverses transform_function step
    #Important that denominator of inverse fft corresponds to the length of your dataset
    mutate(Filtered_Prop = as.numeric(fft(filtered_spec, inverse = T)/261)*m + m) %>% 
    select(Filtered_Prop)
  
  return(x)
}

#Analysis 
#Be sure to set appropriate working directory above with setwd("~/Working_Directory") 
#Loading test datasets
#Each term of interest is loaded into a single, common folder named Test_Data_Folder, name of individual files corresponds to term of interest
test <-
  tibble(location = list.files("Test_Data_Folder", full.names = T),
         Term = list.files(path = "Test_Data_Folder")) %>% 
  mutate(Term = str_replace(Term, ".csv", "")) %>% 
  mutate(data = map(location, load_function)) %>% 
  unnest(cols = data) %>% 
  select(-location)

#Single control term named control_data.csv in a folder called Control_Data_Folder       
control <- 
  read_csv(file = "Control_Data_Folder/control_data.csv", skip = 3, col_names = c("Week", "Prop"), 
           col_types = cols(Week = col_date(), Prop = col_double()))

#Control term processing
#Note, fft.control variable is used in functions below for filtering purposes
fft.control <-
  control %>% 
  mutate(Prop = (Prop-mean(Prop))/mean(Prop)) %>% #Pre-processing step, ensures control and test datasets are comparable in filtering step
  nest(data = everything()) %>% 
  mutate(processed_data = map(data, processing_function)) %>% 
  mutate(fft_out = map(processed_data, fft_function)) %>% 
  unnest(cols = fft_out) %>% 
  select(frequency, magnitude, spec) 

#Test terms processing and filtering
processed_test <- 
  test %>% 
  group_by(Term) %>% 
  mutate(OG_Prop = Prop, Prop = (Prop-mean(Prop))/mean(Prop)) %>% 
  nest() %>% 
  mutate(processed_data = map(data, processing_function)) %>% 
  mutate(fft_out = map(processed_data, fft_function)) %>% 
  mutate(filtered_fft = map(fft_out, filtering_function)) %>% 
  mutate(filtered_backtransformed_data = map2(.x = filtered_fft, .y = data, backtransform)) 

#Time series visualization; filtered vs. unfiltered
processed_test %>% 
  select(Term, data, filtered_backtransformed_data) %>% 
  unnest(cols = everything()) %>% 
  rename(`Filtered` = "Filtered_Prop", `Unfiltered` = "OG_Prop") %>% 
  gather(`Unfiltered`, `Filtered`, key = "Status", value = "Prop") %>% 
  ggplot(aes(y = Prop, x = Week, color = Status)) + geom_line() + facet_grid(Status~Term) +
  theme_bw()
